# Supplementary material for: An Early Collaborative Intervention Focusing on Parent-Infant Interaction in the Neonatal Period. A Descriptive Study of the Developmental Framework
Source: Int J Environ Res Public Health. 2021 Jun 21;18(12):6656. doi: 10.3390/ijerph18126656 (PMC8296427; doi:10.3390/ijerph18126656)
Supplement: Supplementary file 1 [file ijerph-18-06656-s001.zip]

Archive with 1 entries (1 files):
- ijerph-1248933-supplementary.pdf
